# Supplementary material for: Discrete Relationships between Spatiotemporal Gait Characteristics and Domain-Specific Neuropsychological Performance in Midlife
Source: Sensors (Basel). 2024 Jun 17;24(12):3903. doi: 10.3390/s24123903 (PMC11207228; doi:10.3390/s24123903)
Supplement: Supplementary file 1 [file sensors-24-03903-s001.zip]

Archive with 1 entries (1 files):
- sensors-3026083-supplementary.pdf
